# Supplementary material for: Assessing Sarcopenia, Frailty, and Malnutrition in Community-Dwelling Dependant Older Adults—An Exploratory Home-Based Study of an Underserved Group in Research
Source: Int J Environ Res Public Health. 2022 Dec 2;19(23):16133. doi: 10.3390/ijerph192316133 (PMC9736424; doi:10.3390/ijerph192316133)
Supplement: Supplementary file 1 [file ijerph-19-16133-s001.zip]

Archive with 1 entries (1 files):
- ijerph-1960521-supplementary.pdf
